# Supplementary material for: The Controlled Release and Prevention of Abdominal Adhesion of Tannic Acid and Mitomycin C-Loaded Thermosensitive Gel
Source: Polymers (Basel). 2023 Feb 16;15(4):975. doi: 10.3390/polym15040975 (PMC9966773; doi:10.3390/polym15040975)
Supplement: Supplementary file 1 [file polymers-15-00975-s001.zip]

Archive with 1 entries (1 files):
- polymers-2137341-SM.pdf
